# Supplementary material for: Identification of nontuberculous mycobacteria isolated from household showerheads of patients with nontuberculous mycobacteria
Source: Sci Rep. 2022 May 23;12:8648. doi: 10.1038/s41598-022-12703-6 (PMC9127090; doi:10.1038/s41598-022-12703-6)
Supplement: Supplementary file 2 — Supplementary Information. [file 41598_2022_12703_MOESM2_ESM.xlsx]

## Sheet: Resuspended samples
Query					Subject						Score			Identities
Name	Length	Start	End	FASTA (aligned sequences)	AC	Gene	Ref.	Length	Start	End	Bit	Raw	EValue	Match	Total	Pct.(%)
S01_16srRNA	ND	-	-		-	-	-	-	-	-	-	-	-	-	-	-
S02_16srRNA	ND	-	-		-	-	-	-	-	-	-	-	-	-	-	-
S03_16srRNA	ND	-	-		-	-	-	-	-	-	-	-	-	-	-	-
S04_16srRNA	1079	629	1064	>KF856620.1 Mycobacterium triplex strain HF 8705 16S ribosomal RNA gene, partial sequence TGGAGAGTTTGATCCTGGCTCAGGACGAACGCTGGCGGCGTGCTTAACACATGCAAGTCGAACGGAAAGGCCTCTTCGGA GGTACTCGAGTGGCGAACGGGTGAGTAACACGTGGGTAATCTGCCCTGCACTTCGGGATAAGCCTGGGAAACTGGGTCTA ATACCGGATATGACCACGAGACGCATGTCCTGTGGTGGAAAGCTTTTGCGGTGTGGGATGGGCCCGCGGCCTATCAGCTT GTTGGTGGGGTGACGGCCTACCAAGGCGACGACGGGTAGCCGGCCTGAGAGGGTGTCCGGCCACAC…	KF856620.1	Mycobacterium triplex strain HF 8705 16S ribosomal RNA gene, partial sequence	https://www.ncbi.nlm.nih.gov/nucleotide/KF856620.1?report=genbank&log$=nuclalign&blast_rank=29&RID=YHW3SP01016	1486	91	527	761	412	0	429	437	0.98
S05_16srRNA	440	6	440	>MN181099.1:73-505 Corynebacterium sp. strain P6-25 16S ribosomal RNA gene, partial sequence CCTGTACTTCGGGATAAGCTTGGGAAACTGGGTCTAATACCGGATAGGAATCACATGTGGGTGTGTGGTT GGAAAGCTTTTGCGGTATGGGATGAGCTCGCGGCCTATCAGCTTGTTGGTGGGGTAATGGCCTACCAAGG CGTCGACGGGTAGCCGGCCTGAGAGGGTGTACGGCCACATTGGGACTGAGATACGGCCCAGACTCCTACG GGAGGCAGCAGTGGGGAATATTGCACAATGGGCGCAAGCCTGATGCAGCGACGCCGCGTGGGGGATGACG GCCTTCGGGTTGTAAACTCCTT…	MN181099.1	Corynebacterium sp. strain P6-25 16S ribosomal RNA gene, partial sequence	https://www.ncbi.nlm.nih.gov/nucleotide/MN181099.1?report=genbank&log$=nuclalign&blast_rank=1&RID=YHZ3RA2V01R&from=73&to=505	1317	73	505	769	852	0	433	435	0.99
S06_16srRNA	1103	665	1101	>AP022576.1:5217293-5217729 Mycobacterium florentinum JCM 14740 DNA, complete genome CTCGAGTGGCGAACGGGTGAGTAACACGTGGGTAATCTGCCCTGCACTTCGGGATAAGCCTGGGAAACTGGGTCTAATAC CGGATATGACCACGAGACGCATGTCTTGTGGTGGAAAGCTTTTGCGGTGTGGGATGGGCCCGCGGCCTATCAGCTTGTTG GTGGGGTGATGGCCTACCAAGGCGACGACGGGTAGCCGGCCTGAGAGGGTGTCCGGCCACACTGGGACTGAGATACGGCC CAGACTCCTACGGGAGGCAGCAGTGGGGAATATTGCACAATGGGCGCAAGCCTGATGCAGCGACGCCGCGT…	AP022576.1	Mycobacterium florentinum JCM 14740 DNA, complete genome	https://www.ncbi.nlm.nih.gov/nucleotide/AP022576.1?report=genbank&log$=nuclalign&blast_rank=1&RID=YHZXBPJH01R	6219859	5217293	5217729	774	419	0	431	437	0.99
S07_16srRNA	551	141	288	>OL636242.1:470-617 Mycolicibacterium phocaicum strain S_WA.S20.046 16S ribosomal RNA gene, partial sequence ATTACTGGGCGTAAAGAGCTCGTAGGTGGTTTGTCGCGTTGTTCGTGAAAACTCACAGCTTAACTGTGGGCGTGCGGGCG ATACGGGCAGACTAGAGTACTGCAGGGGAGACTGGAATTCCTGGTGTAGCGGTGGAATGCGCAGATAT	OL636242.1	Mycolicibacterium phocaicum strain S_WA.S20.046 16S ribosomal RNA gene, partial sequence	https://www.ncbi.nlm.nih.gov/nucleotide/OL636242.1?report=genbank&log$=nuclalign&blast_rank=15&RID=YW7CS8FG016	1372	470	617	268	296	6e-67	148	148	1
S08_16srRNA	ND	-	-		-	-	-	-	-	-	-	-	-	-	-	-
S09_16srRNA	low signal
S10_16srRNA	ND	-	-		-	-	-	-	-	-	-	-	-	-	-	-
S11_16srRNA	653	1	414	>EF551408.1:106-519 Mycobacterium phocaicum isolate BCMUCO_06-708 16S ribosomal RNA gene, partial sequence GCCTGGGAAACTGGGTCTAATACCGAATAGGACCGCGCGCTTCATGGTGTGTGGTGGAAAGCTTTTGCGGTGTGGGATGG GCCCGCGGCCTATCAGCTTGTTGGTGGGGTAATGGCCTACCAAGGCGACGACGGGTAGCCGGCCTGAGAGGGTGACCGGC CACACTGGGACTGAGATACGGCCCAGACTCCTACGGGAGGCAGCAGTGGGGAATATTGCACAATGGGCGCAAGCCTGATG CAGCGACGCCGCGTGAGGGATGACGGCCTTCGGGTTGTAAACCTCTTTC…	EF551408.1	Mycobacterium phocaicum isolate BCMUCO_06-708 16S ribosomal RNA gene, partial sequence	https://www.ncbi.nlm.nih.gov/nucleotide/EF551408.1?report=genbank&log$=nuclalign&blast_rank=38&RID=YM224G5F01R	1410	106	519	765	414	0	414	414	1
S12_16srRNA	low signal	-	-		-	-	-	-	-	-	-	-	-	-	-	-
S13_16srRNA	low signal	-	-		-	-	-	-	-	-	-	-	-	-	-	-
S14_16srRNA	920	7	453	>AM902750.1:94-539 Mycobacterium mucogenicum partial 16S rRNA gene, strain CCUG 47451 CCTGCACTTTGGGATAAGCCTGGGAAACTGGGTCTAATACCGAATAGGACCACGCGCTTCATGGTGTGTGGTGGAAAGCT TTTGCGGTGTGGGATGGGCCCGCGGCCTATCAGCTTGTTGGTGGGGTAATGGCCTACCAAGGCGACGACGGGTAGCCGGC CTGAGAGGGTGACCGGCCACACTGGGACTGAGATACGGCCCAGACTCCTACGGGAGGCAGCAGTGGGGAATATTGCACAA TGGGCGCAAGCCTGATGCAGCGACGCCGCGTGAGGGATGACGGCCTTCGGGTTGTAAACCTCTTTCACCA…	AM902750.1	Mycobacterium mucogenicum partial 16S rRNA gene, strain CCUG 47451	https://www.ncbi.nlm.nih.gov/nucleotide/AM902750.1?report=genbank&log$=nuclalign&blast_rank=53&RID=YK69F7GE013	1380	94	539	677	750	0	419	447	0.94
S15_16srRNA	913	449	901	>MN181099.1:31-482 Corynebacterium sp. strain P6-25 16S ribosomal RNA gene, partial sequence TACTCGAGTGGCGAACGGGTGAGTAACACGTGGGTGATCTGCCCTGTACTTCGGGATAAGCTTGGGAAACTGGGTCTAAT ACCGGATAGGAATCACATGTGGGTGTGTGGTTGGAAAGCTTTTGCGGTATGGGATGAGCTCGCGGCCTATCAGCTTGTTG GTGGGGTAATGGCCTACCAAGGCGTCGACGGGTAGCCGGCCTGAGAGGGTGTACGGCCACATTGGGACTGAGATACGGCC CAGACTCCTACGGGAGGCAGCAGTGGGGAATATTGCACAATGGGCGCAAGCCTGATGCAGCGA…	MN181099.1	Corynebacterium sp. strain P6-25 16S ribosomal RNA gene, partial sequence	https://www.ncbi.nlm.nih.gov/nucleotide/MN181099.1?report=genbank&log$=nuclalign&blast_rank=1&RID=YK6PWYSC016	1317	31	482	747	404	0	438	454	0.96
S16_16srRNA	Mix	-	-		-	-	-	-	-	-	-	-	-	-	-	-
S17_16srRNA	570	179	392	>OK539010.1:599-810 Mycolicibacterium peregrinum strain 68_MI14_00739 16S ribosomal RNA gene, partial sequence AGGCGGGTCTCTGGGCAGTAACTGACGCTGAGGAGCGAAAGCGTGGGGAGCGAACAGGATTAGATACCCTGGTAGTCCAC GCCGTAAACGGTGGGTACTAGGTGTGGGTTTCCTTCCTTGGGATCCGTGCCGTAGCTAACGCATTAAGTACCCCGCCTGG GGAGTACGGCCGCAAGGCTAAAACTCAAAGAAATTGACGGGGGCCCGCACAA	OK539010.1	Mycolicibacterium peregrinum strain 68_MI14_00739 16S ribosomal RNA gene, partial sequence	https://www.ncbi.nlm.nih.gov/nucleotide/OK539010.1?report=genbank&log$=nuclalign&blast_rank=10&RID=YW6X0UDJ016	821	599	810	334	370	5e-87	209	214	0.98
S18_16srRNA	794	471	793	>CP002385.1:4674112-4674432 Mycobacterium gilvum Spyr1, complete genome CTGGGTGGTCATGCGCTCACGCACGACACGCTCCATGCGGGACAGGCCCACGCGGATCTGGTTCTGGATCAGCTCGCCCA CGGTGCGCAGACGACGGTTGCCGAAGTGGTCGATGTCGTCGACCTCGACGGGCACCTCGGAGCCGCCGGGCGCGGTCATC GTCTGGTCACCCTGATGCAGGCGGACCAGATACTCGATGGTCGCGACGACGTCCTCTTCGGTCAGCGTCGAGCTGGTGAT CGGCTGACCGACGTTGAGCCCGAGCTTCTTGTTGACCTTGTAGCGGCCGACGCGGGCCAGGTCGTAGCGCTTCTCCTTGA A	CP002385.1	Mycobacterium gilvum Spyr1, complete genome	https://www.ncbi.nlm.nih.gov/nucleotide/CP002385.1?report=genbank&log$=nuclalign&blast_rank=1&RID=YW61CF6T01R	5547747	4674112	4674432	522	578	3e-143	313	323	0.97
S19_16srRNA	865	1	436	>LN867525.1:102-539 Corynebacterium coyleae partial 16S rRNA gene, strain IRQBAS16 GCCCCGCACTTCGGGATAAGCCTGGGAAACTGGGTCTAATACCGGATAGGACCACTTCTTGGAGGTTGTGGTGGAAAGTT TTTTCGGTGTGGGATGAGCTCGCGGCCTATCAGCTTGTTGGTGGGGTAATGGCCTACCAAGGCGTCGACGGGTAGCCGGC CTGAGAGGGTGTACGGCCACATTGGGACTGAGATACGGCCCAGACTCCTACGGGAGGCAGCAGTGGGGAATATTGCACAA TGGGCGCAAGCCTGATGCAGCGACGCCGCGTGGGGGATGACGGCCTTCGGGTTGTAAACTCCTTTCGCTAGGG…	LN867525.1	Corynebacterium coyleae partial 16S rRNA gene, strain IRQBAS16	https://www.ncbi.nlm.nih.gov/nucleotide/LN867525.1?report=genbank&log$=nuclalign&blast_rank=1&RID=YKYFZK0H016	700	102	539	589	652	2e-163	397	439	0.9
S20_16srRNA	398	8	390	>AP022616.1:416401-416783 Mycolicibacterium phocaicum JCM 15301 DNA, nearly complete genome GGTGATCTGCCCTGCACTTTGGGATAAGCCTGGGAAACTGGGTCTAATACCGAATAGGACCACGCGCTTCATGGTGTGTG GTGGAAAGCTTTTGCGGTGTGGGATGGGCCCGCGGCCTATCAGCTTGTTGGTGGGGTAATGGCCTACCAAGGCGACGACG GGTAGCCGGCCTGAGAGGGTGACCGGCCACACTGGGACTGAGATACGGCCCAGACTCCTACGGGAGGCAGCAGTGGGGAA TATTGCACAATGGGCGCAAGCCTGATGCAGCGACGCCGCGTGAGGGATGACGGCCTTCGGGTTG…	AP022616.1	Mycolicibacterium phocaicum JCM 15301 DNA, nearly complete genome	https://www.ncbi.nlm.nih.gov/nucleotide/AP022616.1?report=genbank&log$=nuclalign&blast_rank=8&RID=YNE6ERX4013	5853197	416401	416783	561	621	5e-155	376	383	0.98
S21_16srRNA	450	1	450	>LC082317.1:98-547 Mycobacterium gordonae gene for 16S ribosomal RNA, partial sequence, strain: JNBP_03328 TCGGGATAAGCCTGGGAAACTGGGTCTAATACCGAATAGGACCACAGAACACATGTCCTGTGGTGGAAAGCTTTTGCGGT GTGGGATGGGCCCGCGGCCTATCAGCTTGTTGGTGGGGTGATGGCCCACCAAGGCGACGACGGGTAGCCGGCCTGAGAGG GTGTCCGGCCACACTGGGACTGAGATACGGCCCAGACTCCTACGGGAGGCAGCAGTGGGGAATATTGCACAATGGGCGAA AGCCTGATGCAGCGACGCCGCGTGGGGGATGACGGCCTTCGGGTTGTAA…	LC082317.1	Mycobacterium gordonae gene for 16S ribosomal RNA, partial sequence, strain: JNBP_03328	https://www.ncbi.nlm.nih.gov/nucleotide/LC082317.1?report=genbank&log$=nuclalign&blast_rank=5&RID=YM16PY7G01R	1462	98	547	832	450	0	441	450	0.98
S22_16srRNA	881	126	435	>LC082334.1:236-545 Mycobacterium triplex gene for 16S ribosomal RNA, partial sequence, strain: JNBP_03854 CCAAGGCGACGACGGGTAGCCGGCCTGAGAGGGTGTCCGGCCACACTGGGACTGAGATACGGCCCAGACTCCTACGGGAG GCAGCAGTGGGGAATATTGCACAATGGGCGCAAGCCTGATGCAGCGACGCCGCGTGGGGGATGACGGCCTTCGGGTTGTA AACCTCTTTCAGCAGGGACGAAGCGCAAGTGACGGTACCTGCAGAAGAAGCACCGGCCAACTACGTGCCAGCAGCCGCGG TAATACGTAGGGTGCGAGCGTTGTCCGGAATTACTGGGCGTAAAGAGCT…	LC082334.1	Mycobacterium triplex gene for 16S ribosomal RNA, partial sequence, strain: JNBP_03854	https://www.ncbi.nlm.nih.gov/nucleotide/LC082334.1?report=genbank&log$=nuclalign&blast_rank=38&RID=YM6UE6TR013	1476	236	545	479	259	3e-130	307	310	0.99
S23_16srRNA	389	13	384	>KF856620.1:306-675 Mycobacterium triplex strain HF 8705 16S ribosomal RNA gene, partial sequence CTGGGACTGAGATACGGCCCAGACTCCTACGGGAGGCAGCAGTGGGGAATATTGCACAATGGGCGCAAGCCTGATGCAGC GACGCCGCGTGGGGGATGACGGCCTTCGGGTTGTAAACCTCTTTCAGCAGGGACGAAGCGCAAGTGACGGTACCTGCAGA AGAAGCACCGGCCAACTACGTGCCAGCAGCCGCGGTAATACGTAGGGTGCGAGCGTTGTCCGGAATTACTGGGCGTAAAG AGCTCGTAGGTGGTTTGTCGCGTTGTTCGTGAAAACCGGGGGCTTAACCCTCGGCGTG…	KF856620.1	Mycobacterium triplex strain HF 8705 16S ribosomal RNA gene, partial sequence	https://www.ncbi.nlm.nih.gov/nucleotide/KF856620.1?report=genbank&log$=nuclalign&blast_rank=86&RID=YVXFFGVN013	1486	306	675	646	716	361	372	0.97
S24_16srRNA	614	6	607	>KF856620.1:786-1387 Mycobacterium triplex strain HF 8705 16S ribosomal RNA gene, partial sequence ACGGTGGGTACTAGGTGTGGGTTTCCTTCCTTGGAATCCGTGCCGTAGCTAACGCATTAAGTACCCCGCCTGGGGAGTAC GGCCGCAAGGCTAAAACTCAAAGGAATTGACGGGGGCCCGCACAAGCGGCGGAGCATGTGGATTAATTCGATGCAACGCG AAGAACCTTACCTGGGTTTGACATGCACAGGACGCCGGCAGAGATGTCGGTTCCCTTGTGGCCTGTGTGCAGGTGGTGCA TGGCTGTCGTCAGCTCGTGTCGTGAGATGTTGGGTTAAGTCCCGCAACGAGCGCAAC…	KF856620.1	Mycobacterium triplex strain HF 8705 16S ribosomal RNA gene, partial sequence	https://www.ncbi.nlm.nih.gov/nucleotide/KF856620.1?report=genbank&log$=nuclalign&blast_rank=11&RID=YVYDA7Y2013	1486	786	1387	1028	1139	0	589	602	0.97
S25_16srRNA	467	3	451	>HG810917.1 :25-474 Mycobacterium llatzerense partial 16S rRNA gene, strain 13-009-09768 ACGTGGGTGATCTGCCCTGCACTTTGGGATAAGCCTGGGAAACTGG GTCTAATACCGAATATGACCACGCTCTTCATGGGGTGTGGTGGAAAGCTTTTGCGGTGTGGGATGGGCCC GCGGCCTATCAGCTTGTTGGTGGGGTAATGGCCTACCAAGGCGACGACGGGTAGCCGGCCTGAGAGGGTG ACCGGCCACACTGGGACTGAGATACGGCCCAGACTCCTACGGGAGGCAGCAGTGGGGAATATTGCACAAT GGGCGCAAGCCTGATGCAGCGACGCCGCGTGAGGGATGACGGCCTTCGGG…	>HG810917.1	Mycobacterium llatzerense partial 16S rRNA gene, strain 13-009-09768	Mycobacterium llatzerense partial 16S rRNA gene, strain 13-009-09768	1176	25	474	725	392	0	448	453	0.99
S26_16srRNA	558	8	435	>AP022576.1:5217351-5217778 Mycobacterium florentinum JCM 14740 DNA, complete genome CCTGGGAAACTGGGTCTAATACCGGATATGACCACGAGACGCATGTCTTGTGGTGGAAAGCTTTTGCGGTGTGGGATGGG CCCGCGGCCTATCAGCTTGTTGGTGGGGTGATGGCCTACCAAGGCGACGACGGGTAGCCGGCCTGAGAGGGTGTCCGGCC ACACTGGGACTGAGATACGGCCCAGACTCCTACGGGAGGCAGCAGTGGGGAATATTGCACAATGGGCGCAAGCCTGATGC AGCGACGCCGCGTGGGGGATGACGGCCTTCGGGTTGTAAACCTCTTTCAGCAGGGACGAAGCGCAAGTGAC…	AP022576.1	Mycobacterium florentinum JCM 14740 DNA, complete genome	https://www.ncbi.nlm.nih.gov/nucleotide/AP022576.1?report=genbank&log$=nuclalign&blast_rank=79&RID=YM7YZTGE013	6219859	5217351	5217778	497	550	0	417	429	0.97
S27_16srRNA	low signal	-	-		-	-	-	-	-	-	-	-	-	-	-	-
S28_16srRNA	594	9	594	>MT605225.1:295-874 Mycobacterium florentinum strain W30H15 16S ribosomal RNA gene, partial sequence GAATATTGCACAATGGGCGCAAGCCTGATGCAGCGACGCCGCGTGGGGGATGACGGCCTTCGGGTTGTAAACCTCTTTCA GCAGGGACGAAGCGCAAGTGACGGTACCTGCAGAAGAAGCACCGGCCAACTACGTGCCAGCAGCCGCGGTAATACGTAGG GTGCGAGCGTTGTCCGGAATTACTGGGCGTAAAGAGCTCGTAGGTGGTTTGTCGCGTTGTTCGTGAAAACCGGGGGCTTA ACCCTCGGCGTGCGGGCGATACGGGCAGACTAGAGTACTGCAGGGGAGACTGGAA…	MT605225.1	Mycobacterium florentinum strain W30H15 16S ribosomal RNA gene, partial sequence	https://www.ncbi.nlm.nih.gov/nucleotide/MT605225.1?report=genbank&log$=nuclalign&blast_rank=1&RID=YN1S0RDS013	1360	295	874	1044	565	0	580	586	0.99
S29_16srRNA	705	31	648	>KU861819.1:352-947 Mycobacterium gordonae strain Y8 16S ribosomal RNA gene, partial sequence ACGCCGCGTGGGGGATGACGGCCTTCGGGTTGTAAACCTCTTTCACCATCGACGAAGGTCCGGGTTTTCTCGGGCTGACG GTAGGTGGAGAAGAAGCACCGGCCAACTACGTGCCAGCAGCCGCGGTAATACGTAGGGTGCGAGCGTTGTCCGGAATTAC TGGGCGTAAAGAGCTCGTAGGTGGTTTGTCGCGTTGTTCGTGAAATCTCACGGCTTAACTGTGAGCGTGCGGGCGATACG GGCAGACTTGAGTACTGCAGGGGAGACTGGAATTCCTGGTGTAGCGGTGGAATGCGCAGATA…	KU861819.1	Mycobacterium gordonae strain Y8 16S ribosomal RNA gene, partial sequence	https://www.ncbi.nlm.nih.gov/nucleotide/KU861819.1?report=genbank&log$=nuclalign&blast_rank=2&RID=YN2VY9Y0016	1452	352	947	1000	541	0	600	618	0.97
S30_16srRNA	899	455	893	>AF480585.1:58-496 Mycobacterium mucogenicum strain ATCC 49649 16S ribosomal RNA gene, partial sequence TACTCGAGTGGCGAACGGGTGAGTAACACGTGGGTGATCTGCCCTGCACTTTGGGATAAGCCTGGGAAACTGGGTCTAAT ACCGAATAGGACCACGCGCTTCATGGTGTGTGGTGGAAAGCTTTTGCGGTGTGGGATGGGCCCGCGGCCTATCAGCTTGT TGGTGGGGTAATGGCCTACCAAGGCGACGACGGGTAGCCGGCCTGAGAGGGTGACCGGCCACACTGGGACTGAGATACGG CCCAGACTCCTACGGGAGGCAGCAGTGGGGAATATTGCACAATGGGCGCAAG…	AF480585.1	Mycobacterium mucogenicum strain ATCC 49649 16S ribosomal RNA gene, partial sequence	https://www.ncbi.nlm.nih.gov/nucleotide/AF480585.1?report=genbank&log$=nuclalign&blast_rank=78&RID=YM6VBVEW016	1435	58	496	800	433	0	437	439	0.98
S31_16srRNA	818	73	815	>AM902750.1:285-1027 Mycobacterium mucogenicum partial 16S rRNA gene, strain CCUG 47451 GATACGGCCCAGACTCCTACGGGAGGCAGCAGTGGGGAATATTGCACAATGGGCGCAAGCCTGATGCAGCGACGCCGCGT GAGGGATGACGGCCTTCGGGTTGTAAACCTCTTTCACCAGGGACGAAGCGCAAGTGACGGTACCTGGAGAAGAAGCACCG GCCAACTACGTGCCAGCAGCCGCGGTAATACGTAGGGTGCGAGCGTTGTCCGGAATTACTGGGCGTAAAGAGCTCGTAGG TGGTTTGTCGCGTTGTTCGTGAAAACTCACAGCTTAACTGTGGGCGTGCGGGCGATACGGGCAGACTA…	AM902750.1	Mycobacterium mucogenicum partial 16S rRNA gene, strain CCUG 47451	https://www.ncbi.nlm.nih.gov/nucleotide/AM902750.1?report=genbank&log$=nuclalign&blast_rank=27&RID=YNAD413U016	1380	285	1027	1267	686	725	744	0.98
S32_16srRNA	Mix	-	-		-	-	-	-	-	-	-	-	-	-	-	-
S01_ropB	ND	-	-		-	-	-	-	-	-	-	-	-	-	-	-
S02_ropB	ND	-	-		-	-	-	-	-	-	-	-	-	-	-	-
S03_ropB	ND	-	-		-	-	-	-	-	-	-	-	-	-	-	-
S04_ropB	Mix	-	-		-	-	-	-	-	-	-	-	-	-	-	-
S05_ropB	Mix	-	-		-	-	-	-	-	-	-	-	-	-	-	-
S06_ropB	689	30	687	>NR_115209.1:578-1233 Mycobacterium sherrisii strain 4773 16S ribosomal RNA, partial sequence CCGGGGGCTTAACCCTCGGCGTGCGGGCGATACGGGCAGACTGGAGTACTGCAGGGGAGACTGGAATTCCTGGTGTAGCG GTGGAATGCGCAGATATCAGGAGGAACACCGGTGGCGAAGGCGGGTCTCTGGGCAGTAACTGACGCTGAGGAGCGAAAGC GTGGGGAGCGAACAGGATTAGATACCCTGGTAGTCCACGCCGTAAACGGTGGGTACTAGGTGTGGGTTTCCTTCCTTGGA ATCCGTGCCGTAGCTAACGCATTAAGTACCCCGCCTGGGGAGTACGGCCGCAAGGCTAAAAC…	NR_115209.1	Mycobacterium sherrisii strain 4773 16S ribosomal RNA, partial sequence	https://www.ncbi.nlm.nih.gov/nucleotide/NR_115209.1?report=genbank&log$=nuclalign&blast_rank=44&RID=YVYX4FVW013	1510	578	1233	1095	1213	0.0.	639	658	0.97
S07_ropB	618	1	307	>CP002385.1:4674072-4674378 Mycobacterium gilvum Spyr1, complete genome GGATGTTGATCAGGGTCTGCGGCGTGATCGCCTCGACGTCCTGGGTGGTCATGCGCTCACGCACGACACGCTCCATGCGG GACAGGCCCACGCGGATCTGGTTCTGGATCAGCTCGCCCACGGTGCGCAGACGACGGTTGCCGAAGTGGTCGATGTCGTC GACCTCGACGGGCACCTCGGAGCCGCCGGGCGCGGTCATCGTCTGGTCACCCTGATGCAGGCGGACCAGATACTCGATGG TCGCGACGACGTCCTCTTCGGTCAGCGTCGAGCTGGTGATCGGCTGACCGACGTTGAGCCCGAGCTT	CP002385.1	Mycobacterium gilvum Spyr1, complete genome	https://www.ncbi.nlm.nih.gov/nucleotide/CP002385.1?report=genbank&log$=nuclalign&blast_rank=1&RID=YKWKYN17013	5547747	4674072	4674378	512	277	2e-140	297	307	0.97
S08_ropB	ND	-	-		-	-	-	-	-	-	-	-	-	-	-	-
S09_ropB	633	310	632	>CP002385.1:4674112-4674432 Mycobacterium gilvum Spyr1, complete genome CTGGGTGGTCATGCGCTCACGCACGACACGCTCCATGCGGGACAGGCCCACGCGGATCTGGTTCTGGATCAGCTCGCCCA CGGTGCGCAGACGACGGTTGCCGAAGTGGTCGATGTCGTCGACCTCGACGGGCACCTCGGAGCCGCCGGGCGCGGTCATC GTCTGGTCACCCTGATGCAGGCGGACCAGATACTCGATGGTCGCGACGACGTCCTCTTCGGTCAGCGTCGAGCTGGTGAT CGGCTGACCGACGTTGAGCCCGAGCTTCTTGTTGACCTTGTAGCGGCCGACGCGGGCCAGGTCGTAGCGCTTCTCCTTGAA	CP002385.1	Mycobacterium gilvum Spyr1, complete genome	https://www.ncbi.nlm.nih.gov/nucleotide/CP002385.1?report=genbank&log$=nuclalign&blast_rank=1&RID=YKWU20X9016	5547747	4674112	4674432	522	578	2e-143	311	323	0.96
S10_ropB	ND	-	-		-	-	-	-	-	-	-	-	-	-	-	-
S11_ropB	low signal	-	-		-	-	-	-	-	-	-	-	-	-	-	-
S12_ropB	low signal	-	-		-	-	-	-	-	-	-	-	-	-	-	-
S13_ropB	low signal	-	-		-	-	-	-	-	-	-	-	-	-	-	-
S14_ropB	No signal	-	-		-	-	-	-	-	-	-	-	-	-	-	-
S15_ropB	642	321	641	>CP012150.1:6845158-6845478 Mycobacterium goodii strain X7B, complete genome CTGCGTGGTCATGCGCTCACGCACGACCCGCTCCATGCGGGACAGGCCCACCCGGATCTGGTTCTGGATCAGCTCACCGA CGGTGCGCAGACGACGGTTGCCGAAGTGGTCGATGTCGTCCACCTCGACCGGAACCTCGACGCCGCCGGGGACGGTCATC GTGGTCTGGCCCTCGTGCAGACGCACCAGGTACTCGATGGTCGCGACGACGTCCTCTTCGGTCAGCGTCGAGCTGGTGAT CGGCTTGCCTGCGTTGAGGCCCAGCTTCTTGTTGACCTTGTAGCGGCCCACGCGGGCCAGGTCGTAGCGCTTCTCCTTG…	CP012150.1	Mycobacterium goodii strain X7B, complete genome	https://www.ncbi.nlm.nih.gov/nucleotide/CP012150.1?report=genbank&log$=nuclalign&blast_rank=2&RID=YKWVYKT2016	7105933	6845158	6845478	494	547	1e-134	302	321	0.94
S16_ropB	532	50	517	>KJ920345.1:154-619 Mycobacterium sherrisii strain ATCC BAA-823 RNA polymerase subunit B (rpoB) gene, partial cds GGACGACGACGAGCTGCCGGCCGGTGTCAACGAGCTGGTCCGCGTCTACGTGGCCCAGAAGCGCAAGATCTCCGATGGTG ACAAGCTGGCCGGACGGCACGGCAACAAGGGCGTCATCGGCAAGATCCTGCCGGTCGAGGACATGCCGTTCATGCCGGAC GGCACTCCCGTCGACATCATCCTGAACACCCACGGTGTGCCGCGACGGATGAACATCGGCCAGATCTTGGAAACCCACCT TGGGTGGGTCGCCAAGGCCGGCTGGAACATCGAGGGCACGCC…	KJ920345.1	Mycobacterium sherrisii strain ATCC BAA-823 RNA polymerase subunit B (rpoB) gene, partial cds	https://www.ncbi.nlm.nih.gov/nucleotide/KJ920345.1?report=genbank&log$=nuclalign&blast_rank=1&RID=YVZS7BSM01R	746	154	619	750	831	0	451	470	0.97
S17_ropB	low signal	-	-		-	-	-	-	-	-	-	-	-	-	-	-
S18_ropB	781	341	641	>AM885905.1:1-301 Mycobacterium mucogenicum partial rpoB gene for ribosomal RNA polymerase B subunit, strain S11 CCTGGCCCGCGTCGGCCGCTACAAGGTCAACAAGAAGCTGGGCCTGAACGCCGGCCAGCCGATCACGTCGTCGACCCTGA CCGAGGAAGACGTCGTCGCCACCATCGAGTACCTGGTGCGTCTGCACGAGGGCCAGACCTCGATGACCGTCCCCGGTGGT GTCGAGGTTCCGGTCGAGGTGGACGACATCGACCACTTCGGCAACCGTCGTCTGCGCACCGTCGGTGAGCTGATCCAGAA	AM885905.1	Mycobacterium mucogenicum partial rpoB gene for ribosomal RNA polymerase B subunit, strain S11	https://www.ncbi.nlm.nih.gov/nucleotide/AM885905.1?report=genbank&log$=nuclalign&blast_rank=61&RID=YKXACF8X01R	321	1	301	453	502	9e-123	281	301	0.93
S19_ropB	Mix	-	-		-	-	-	-	-	-	-	-	-	-	-	-
S20_ropB	Mix	-	-		-	-	-	-	-	-	-	-	-	-	-	-
S21_ropB	low signal	-	-		-	-	-	-	-	-	-	-	-	-	-	-
S22_ropB	472	28	468	>KF378755.1:391-831 Mycobacterium gilvum strain CP13 16S ribosomal RNA gene, partial sequence CGAAGCGCAAGTGACGGTACCTGGAGAAGAAGGACCGGCCAACTACGTGCCAGCAGCCGCGGTAATACGTAGGGTCCGAG CGTTGTCCGGAATTACTGGGCGTAAAGAGCTCGTAGGTGGTTTGTCGCGTTGTTCGTGAAAACTCACAGCTTAACTGTGG GCGTGCGGGCGATACGGGCAGACTTGAGTACTGCAGGGGAGACTGGAATTCCTGGTGTAGCGGTGGAATGCGCAGATATC AGGAGGAACACCGGTGGCGAAGGCGGGTCTCTGGGCAGTAACTGACGCTGAGGAGCGAAAGC…	KF378755.1	Mycobacterium gilvum strain CP13 16S ribosomal RNA gene, partial sequence	https://www.ncbi.nlm.nih.gov/nucleotide/KF378755.1?report=genbank&log$=nuclalign&blast_rank=1&RID=YWJP7GHE013	1408	391	831	0	430	441	0.98
S23_ropB	693	21	679	>NR_115209.1:516-1174 Mycobacterium sherrisii strain 4773 16S ribosomal RNA, partial sequence CGTTGTCCGGAATTACTGGGCGTAAAGAGCTCGTAGGTGGTTTGTCGCGTTGTTCGTGAAAACCGGGGGCTTAACCCTCG GCGTGCGGGCGATACGGGCAGACTGGAGTACTGCAGGGGAGACTGGAATTCCTGGTGTAGCGGTGGAATGCGCAGATATC AGGAGGAACACCGGTGGCGAAGGCGGGTCTCTGGGCAGTAACTGACGCTGAGGAGCGAAAGCGTGGGGAGCGAACAGGAT TAGATACCCTGGTAGTCCACGCCGTAAACGGTGGGTACTAGGTGTGGGTTTCCTTCCTTGGA…	NR_115209.1	Mycobacterium sherrisii strain 4773 16S ribosomal RNA, partial sequence	https://www.ncbi.nlm.nih.gov/nucleotide/NR_115209.1?report=genbank&log$=nuclalign&blast_rank=42&RID=YW171GFR016	1510	516	1174	1189	1318	0	640	659	0.97
S24_ropB	489	4	339	>KT861786.1:314-649 Mycobacterium arupense strain ATCC BAA-1242 RNA polymerase beta subunit (rpoB) gene, partial cds GTCGACATCATCTTGAACACCCACGGTGTGCCGCGGCGTATGAACATCGGTCAGATCCTGGAGACCCACCTGGGCTGGAT CGCCAAGACCGGGTGGAACATCGATGTTGCCAGCGGCGTGCCGGACTGGGCGGACAAGCTCCCCGAGGAGCTGTACTCCG CCGGACCGGACACCCGCACCGCGACACCGGTGTTCGACGGCGCGCAGGAGGGCGAGCTGCAGGGCCTGCTGTCCTCGACG CTGGCCAACCGCGACGGTGAAGTCATGGTCAACGCCGAC…	KT861786.1	Mycobacterium arupense strain ATCC BAA-1242 RNA polymerase beta subunit (rpoB) gene, partial cds	https://www.ncbi.nlm.nih.gov/nucleotide/KT861786.1?report=genbank&log$=nuclalign&blast_rank=1&RID=YW1W1YJE013	738	314	649	557	617	5e-154	330	336	0.98
S25_ropB	551	11	408	>EF202188.1:144-539 Mycobacterium phocaicum RpoB (rpoB) gene, partial cds ACGACGATCTGCCCGCCGGTGTCAACGAGCTGGTCCGCGTCTACGTGGCCCAGAAGCGCAAGATCTCCGACGGTGACAAG CTCGCCGGCCGCCACGGCAACAAGGGCGTCATCGGCAAGATCCTGCCGATCGAGGACATGCCGTTCATGCCTGACGGCAC CCCGGTGGACATCATCCTGAACACGCACGGTGTGCCGCGTCGTATGAACATCGGCCAGATCCTGGAAACCCACCTCGGGT GGGTCGCCAAGGCCGGCTGGAACATCGAGGGCGAGCCCGAGTGGGCGGCGAACCTGCCCGAGGGCATGCACAGCGCGCCG C…	EF202188.1	Mycobacterium phocaicum RpoB (rpoB) gene, partial cds	https://www.ncbi.nlm.nih.gov/nucleotide/EF202188.1?report=genbank&log$=nuclalign&blast_rank=1&RID=YW2FJV6X016	711	144	539	648	718	0	394	398	0.99
S26_ropB	899	1	446	>AF480585.1:98-545 Mycobacterium mucogenicum strain ATCC 49649 16S ribosomal RNA gene, partial sequence GCCCTGCACTTTGGGATAAGCCTGGGAAACTGGGTCTAATACCGAATAGGACCACGCGCTTCATGGTGTGTGGTGGAAAG CTTTTGCGGTGTGGGATGGGCCCGCGGCCTATCAGCTTGTTGGTGGGGTAATGGCCTACCAAGGCGACGACGGGTAGCCG GCCTGAGAGGGTGACCGGCCACACTGGGACTGAGATACGGCCCAGACTCCTACGGGAGGCAGCAGTGGGGAATATTGCAC AATGGGCGCAAGCCTGATGCAGCGACGCCGCGTGAGGGATGACGGCCTTCGG…	AF480585.1	Mycobacterium mucogenicum strain ATCC 49649 16S ribosomal RNA gene, partial sequence	https://www.ncbi.nlm.nih.gov/nucleotide/AF480585.1?report=genbank&log$=nuclalign&blast_rank=78&RID=YM6VBVEW016	1435	98	545	793	429	0	435	448	0.97
S27_ropB	491	18	484	>FJ172341.1:77-532 Mycobacterium aurum strain ATCC 23366 RNA polymerase beta (rpoB) gene, partial cds CAAGGTCATCGGCATCCGCGTGTTCTCGCGCGAGGACGACGACGAGCTGCCGGCCGGCGTCAACGAGCTGGTCCGCGTCT ACGTGGCCCAGAAGCGCAAGATCTCCGACGGTGACAAGCTCGCCGGACGCCACGGCAACAAGGGCGTCATCGGCAAGATC CTGCCGATCGAGGACATGCCGTTCATGCCGGACGGCACCCCGGTGGACATCATCCTGAACACCCACGGTGTGCCGCGTCG TATGAACATCGGCCAGATCCTGGAAACCCACCTCGGGTGGGTCGCCAAGGCCGG…	FJ172341.1	Mycobacterium aurum strain ATCC 23366 RNA polymerase beta (rpoB) gene, partial cds	https://www.ncbi.nlm.nih.gov/nucleotide/FJ172341.1?report=genbank&log$=nuclalign&blast_rank=2&RID=YW2TA8HZ013	644	77	532	794	880	0	456	467	0.97
S28_ropB	416	55	416	>AY262737.1:1570-1931 Mycobacterium porcinum strain CIP 105392 RpoB gene, complete cds CGTGAGCGCGCCGGCCTTGAGGTCCGCGACGTGCACGCCAGCCACTACGGCCGGATGTGCCCGATCGAGACCCCTGAGGG TCCGAACATCGGTCTGATCGGCTCGCTGTCGGTGTACGCCCGGGTCAACCCGTTCGGCTTCATCGAGACGCCGTACCGCA AGGTCATCGACGGTGTGGTCAGCGACCAGATCGACTACCTGACCGCCGACGAGGAGGACCGCCACGTCGTGGCGCAGGCC AACTCGCCGATCGACAACGACGGTCGCTTCACCGAGGACCGCGTGATGGTGCGCCGTAAGGGCGGCGAG…	AY262737.1	Mycobacterium porcinum strain CIP 105392 RpoB gene, complete cds	https://www.ncbi.nlm.nih.gov/nucleotide/AY262737.1?report=genbank&log$=nuclalign&blast_rank=1&RID=YW3Z2WDS016	3902	1570	1931	636	704	8e-178	358	362	0.98
S29_ropB	Not alignment
S30_ropB	538	92	386	>MK762865.1:320-614 Mycobacterium porcinum strain TNTM16 DNA-directed RNA polymerase subunit beta (rpoB) gene, partial cds CGGTGGACATCATCCTGAACACCCACGGTGTGCCGCGTCGTATGAACATCGGCCAGATCCTGGAAACCCACCTCGGGTGG GTGGCCAAGGCCGGCTGGAACATCGACGTCGCCGCAGGTACCCCGGAATGGGCGTCCAAGCTGCCCGAGCAGCTGTACTC GGCTCCGGTCGACAGCATCGTCAGCACCCCGGTGTTCGACGGTGCCCGCGAAGAGGAGCTGGCCGGTCTGCTGGGCTCGA CGCTGCCCAACCGTGACGGTGACGTCATGGTGG…	MK762865.1	Mycobacterium porcinum strain TNTM16 DNA-directed RNA polymerase subunit beta (rpoB) gene, partial cds	https://www.ncbi.nlm.nih.gov/nucleotide/MK762865.1?report=genbank&log$=nuclalign&blast_rank=1&RID=YW4CDVMK016	689	320	614	492	545	3e-134	286	295	0.97
S31_ropB	558	80	488	>MK762865.1:107-514 Mycobacterium porcinum strain TNTM16 DNA-directed RNA polymerase subunit beta (rpoB) gene, partial cds ACGGTGAGTCCGGCAAGGTCATCGGCATCCGCGTGTTCTCCCGCGAGGACGACGACGAGCTGCCCGCCGGCGTCAACGAG CTGGTCCGCGTGTACGTGGCGCAGAAGCGCAAGATCTCCGACGGCGACAAGCTCGCCGGACGCCACGGCAACAAGGGCGT CATCGGCAAGATCCTGCCCGTCGAGGACATGCCGTTCCTGCCCGATGGCACCCCGGTGGACATCATCCTGAACACCCACG GTGTGCCGCGTCGTATGAACATCGGCCAGATCC…	MK762865.1	Mycobacterium porcinum strain TNTM16 DNA-directed RNA polymerase subunit beta (rpoB) gene, partial cds	https://www.ncbi.nlm.nih.gov/nucleotide/MK762865.1?report=genbank&log$=nuclalign&blast_rank=1&RID=YW4UKDKA01R	689	107	514	667	739	0	396	409	0.97
S32_ropB	356	14	228	>KM220763.1:72-286 Mycobacterium phocaicum isolate 169M RNA polymerase beta subunit (rpoB) gene, partial cds CCGCAGACCCTGATCAACATCCGTCCCGTCGTGGCGGCGATCAAGGAGTTCTTCGGCACGTCGCAGCTGTCGCAGTTCAT GGACCAGAACAACCCGCTGTCGGGTCTGACCCACAAGCGCCGTCTGTCGGCGCTGGGCCCCGGTGGTCTGTCCCGTGAGC GCGCCGGCCTCGAGGTCCGCGACGTCCACTCGTCGCACTACGGCCGCATGTGCCC	KM220763.1	Mycobacterium phocaicum isolate 169M RNA polymerase beta subunit (rpoB) gene, partial cds	https://www.ncbi.nlm.nih.gov/nucleotide/KM220763.1?report=genbank&log$=nuclalign&blast_rank=6&RID=YW571DXN013	299	72	286	366	405	2e-96	208	215	0.97

## Sheet: Culture samples
Query					Subject						Score			Identities
Name	Length	Start	End	FASTA (aligned sequences)	AC	Gene	Ref.	Length	Start	End	Bit	Raw	EValue	Match	Total	Pct.(%)
S01_16srRNA	ND	-	-		-	-	-	-	-	-	-	-	-	-	-	-
S02_16srRNA	ND	-	-		-	-	-	-	-	-	-	-	-	-	-	-
S03_16srRNA	ND	-	-		-	-	-	-	-	-	-	-	-	-	-	-
S04_16srRNA	ND	-	-		-	-	-	-	-	-	-	-	-	-	-	-
S05_16srRNA	ND	-	-		-	-	-	-	-	-	-	-	-	-	-	-
S06_16srRNA	ND	-	-		-	-	-	-	-	-	-	-	-	-	-	-
S07_16srRNA	ND	-	-		-	-	-	-	-	-	-	-	-	-	-	-
S08_16srRNA	ND	-	-		-	-	-	-	-	-	-	-	-	-	-	-
S09_16srRNA	MIX	-	-		-	-	-	-	-	-	-	-	-	-	-	-
S10_16srRNA	499	71	429	>MK630260.1:236-595 Mycobacterium gordonae strain TNTM8 16S ribosomal RNA gene, partial sequence CCAGACTCCTACGGGAGGCAGCAGTGGGGAATATTGCACAATGGGCGAAAGCCTGATGCAGCGACGCCGCGTGGGGGATG ACGGCCTTCGGGTTGTAAACCTCTTTCACCATCGACGAAGGTCCGGGTTTTCTCGGGCTGACGGTAGGTGGAGAAGAAGC ACCGGCCAACTACGTGCCAGCAGCCGCGGTAATACGTAGGGTGCGAGCGTTGTCCGGAATTACTGGGCGTAAAGAGCTCG TAGGTGGTTTGTCGCGTTGTTCGTGAAATCTCACGGCTTAACTGTGAGCGTGCGGGCGA…	MK630260.1	Mycobacterium gordonae strain TNTM8 16S ribosomal RNA gene, partial sequence	https://www.ncbi.nlm.nih.gov/nucleotide/MK630260.1?report=genbank&log$=nuclalign&blast_rank=4&RID=YWAEJJ3Z013	741	236	595	574	636	3e-159	344	360	0.96
S11_16srRNA	495	46	477	>AB362381.1:612-1043 Mycobacterium lentiflavum gene for 16S ribosomal RNA, partial sequence, strain: UN-107 GGGAGACTGGAATTCCTGGTGTAGCGGTGGAATGCGCAGATATCAGGAGGAACACCGGTGGCGAAGGCGGGTCTCTGGGC AGTAACTGACGCTGAGGAGCGAAAGCGTGGGGAGCGAACAGGATTAGATACCCTGGTAGTCCACGCCGTAAACGGTGGGT ACTAGGTGTGGGTTTCCTTCCTTGGAATCCGTGCCGTAGCTAACGCATTAAGTACCCCGCCTGGGGAGTACGGCCGCAAG GCTAAAACTCAAAGGAATTGACGGGGGCCCGCACAAGCGGCGGAGCAT…	AB362381.1	Mycobacterium lentiflavum gene for 16S ribosomal RNA, partial sequence, strain: UN-107	https://www.ncbi.nlm.nih.gov/nucleotide/AB362381.1?report=genbank&log$=nuclalign&blast_rank=5&RID=YWAYF1HG013	1471	612	1043	739	819	0	423	432	0.98
S12_16srRNA	MIX	-	-		-	-	-	-	-	-	-	-	-	-	-	-
S13_16srRNA		8	229	>CP070973.1:5308997-5309218 Mycobacterium gordonae strain X7091 chromosome, complete genome GTCAAACCCAGGTAAGGTTCTTCGCGTTGCATCGAATTAATCCACATGCTCCGCCGCTTGTGCGGGCCCCCGTCAATTTC TTTGAGTTTTAGCCTTGCGGCCGTACTCCCCAGGCGGGGTACTTAATGCGTTAGCTACGGCACGGATCCCAAGGAAGGAA ACCCACACCTAGTACCCACCGTTTACGGCGTGGACTACCAGGGTATCTAATCCTGTTCGCTC	CP070973.1	Mycobacterium gordonae strain X7091 chromosome, complete genome	https://www.ncbi.nlm.nih.gov/nucleotide/CP070973.1?report=genbank&log$=nuclalign&blast_rank=70&RID=YWBUY7ER016	7103222	5308997	5309218	379	419	2e-100	217	222	0.98
S14_16srRNA	442	1	442	>KX954380.1:59-501 Mycobacterium simiae strain MS13 16S ribosomal RNA gene, partial sequence GGTAATCTGCCCTGCACTTCGGGATAAGCCTGGGAAACTGGGTCTAATACCGGATAGGACCATTTGGCGCATGCCTTGTG GTGGAAAGCTTTTGCGGTGTGGGATGGGCCCGCGGCCTATCAGCTTGTTGGTGGGGTGACGGCCTACCAAGGCGACGACG GGTAGCCGGCCTGAGAGGGTGTCCGGCCACACTGGGACTGAGATACGGCCCAGACTCCTACGGGAGGCAGCAGTGGGGAA TATTGCACAATGGGCGCAAGCCTGATGCAGCGACGCCGCGTGGGGGATGACGGCCTTCGGGTT…	KX954380.1	Mycobacterium simiae strain MS13 16S ribosomal RNA gene, partial sequence	https://www.ncbi.nlm.nih.gov/nucleotide/KX954380.1?report=genbank&log$=nuclalign&blast_rank=47&RID=YM6449JJ016	795	59	501	800	433	0	408	443	0.92
S15_16srRNA	887	444	873	LC082320.1:69-498 Mycobacterium lentiflavum gene for 16S ribosomal RNA, partial sequence, strain: JNBP_03532 GGCGAACGGGTGAGTAACACGTGGGTAATCTGCCCTGCACTTCGGGATAAGCCTGGGAAACTGGGTCTAATACCGGATAG GACCTTTTGGCGCATGCCTTTTGGTGGAAAGCTTTTGCGGTGTGGGATGGGCCCGCGGCCTATCAGCTTGTTGGTGGGGT GACGGCCTACCAAGGCGACGACGGGTAGCCGGCCTGAGAGGGTGTCCGGCCACACTGGGACTGAGATACGGCCCAGACTC CTACGGGAGGCAGCAGTGGGGAATATTGCACAATGGGCGCAAGCCTG…	LC082320.1	Mycobacterium lentiflavum gene for 16S ribosomal RNA, partial sequence, strain: JNBP_03532	https://www.ncbi.nlm.nih.gov/nucleotide/LC082320.1?report=genbank&log$=nuclalign&blast_rank=2&RID=YKYS7MH6013	1452	69	498	776	860	0	391	430	0.91
S16_16srRNA	876	4	443	>LC082320.1:96-535 Mycobacterium lentiflavum gene for 16S ribosomal RNA, partial sequence, strain: JNBP_03532 ATCTGCCCTGCACTTCGGGATAAGCCTGGGAAACTGGGTCTAATACCGGATAGGACCTTTTGGCGCATGCCTTTTGGTGG AAAGCTTTTGCGGTGTGGGATGGGCCCGCGGCCTATCAGCTTGTTGGTGGGGTGACGGCCTACCAAGGCGACGACGGGTA GCCGGCCTGAGAGGGTGTCCGGCCACACTGGGACTGAGATACGGCCCAGACTCCTACGGGAGGCAGCAGTGGGGAATATT GCACAATGGGCGCAAGCCTGATGCAGCGACGCCGCGTGGGGGATGA…	LC082320.1	Mycobacterium lentiflavum gene for 16S ribosomal RNA, partial sequence, strain: JNBP_03532	https://www.ncbi.nlm.nih.gov/nucleotide/LC082320.1?report=genbank&log$=nuclalign&blast_rank=2&RID=YKYS7MH6013	1452	96	535	794	880	0	426	440	0.97
S17_16srRNA	874	1	444	>MN179970.1:101-545 Gordonia terrae strain S8-TSB-12 16S ribosomal RNA gene, partial sequence GTGATCTGCCCTGCACTCTGGGATAAGCCTGGGAAACTGGGTCTAATACCGGATATGACCGACTGTCGCATGGTGGTTGG TGGAAAGCTTTTGCGGTGTGGGATGGGCCCGCGGCCTATCAGCTTGTTGGTGGGGTAATGGCCTACCAAGGCGACGACGG GTAGCCGACCTGAGAGGGTGATCGGCCACACTGGGACTGAGACACGGCCCAGACTCCTACGGGAGGCAGCAGTGGGGAAT ATTGCACAATGGGCGCAAGCCTGATGCAGCGACGCCGCGTGAGGGATGACGGCCTTCGGGTT…	MN179970.1	Gordonia terrae strain S8-TSB-12 16S ribosomal RNA gene, partial sequence	https://www.ncbi.nlm.nih.gov/nucleotide/MN179970.1?report=genbank&log$=nuclalign&blast_rank=1&RID=YKZFGYCG016	1389	101	545	755	836	0	435	445	0.98
S18_16srRNA	455	1	447	>MN492207.1:44-490 Haematomicrobium sanguinis strain ZXX108 16S ribosomal RNA gene, partial sequence CTGCCCAAGACTTTCGGGATAAGCCTGGGAAACTGGGTCTAATACTGGATATGACCTTTCATCGCATGGTGTTTGGTGGA AAGATTTTTTGGTTTTGGATGGGCTCGCGGCCTATCAGCTTGTTGGTGAGGTAATGGCTTACCAAGGCTTCGACGGGTAA CCGGCCTGAGAGGGTGACCGGTCACACTGGGACTGAGACACGGCCCAGACTCCTACGGGAGGCAGCAGTGGGGAATATTG CACAATGGGCGAAAGCCTGATGCAGCGACGCCGCGTGAGGGATGACGGCCTTCGG…	MN492207.1	Haematomicrobium sanguinis strain ZXX108 16S ribosomal RNA gene, partial sequence	https://www.ncbi.nlm.nih.gov/nucleotide/MN492207.1?report=genbank&log$=nuclalign&blast_rank=1&RID=YM5KBVMV01R	600	44	490	782	423	0	439	447	0.98
S19_16srRNA		71	299	>MF479227.1:59-287 Mycobacterium gordonae strain 30 16S-23S ribosomal RNA intergenic spacer region, partial sequence GAAGCACTCCAATTGGTGGGGTGCAAGCCGTGAGGGGTCATCGTCTGTAGTGGACGAAGACCGGGTGCACGACAACAAGC AAAGCCAGACACACTATTGGGTCCTGAGGCAACACCCTCGGGTGCTGTCCCCCCATCTTGGTGGTGGGGTGTGGTGTTTG AGAACTGGATAGTGGTTGCGAGCATCAAAATGTATGCGTTGTCGTTCGCGGCAACGTGTTCTTTTTGTG	MF479227.1	Mycobacterium gordonae strain 30 16S-23S ribosomal RNA intergenic spacer region, partial sequence	https://www.ncbi.nlm.nih.gov/nucleotide/MF479227.1?report=genbank&log$=nuclalign&blast_rank=2&RID=YWJ1BD4W013	288	59	287	378	418	3e-100	215	229	0.94
S20_16srRNA	462	22	458	>AP018164.1:2129-2565 Mycobacterium shigaense DNA, complete genome, strain: JCM 32072T GGTGTTGTCCGGGGTGTTGTTGACCGGCTCCGATGACGGGCTGACCATCTCCGGTTTCGACTACGAAGTCTCCGCCGAGG CGCAGATAGCCGCTGAAATAGCTTCTCCGGGAAGCGTTTTGGTGTCCGGGCGGCTGTTGTCCGACATCACCCGGGCGCTA CCCGACAAGCCGATCGACTTTTACGTCGACGGCAACCGGGTGGCGCTCACCTGTGGCAGCGCTAAATTCTCGTTGCCGAC GATGGCCGTCGAGGATTACCCGACGCTGCCGGCGTTGCCGGACGAGACTGGCGCGTTGTCCGCGGATCT…	AP018164.1	Mycobacterium shigaense DNA, complete genome, strain: JCM 32072T	https://www.ncbi.nlm.nih.gov/nucleotide/AP018164.1?report=genbank&log$=nuclalign&blast_rank=2&RID=YWCG23DR013	5232660	2129	2565	771	854	0	419	437	0.96
S21_16srRNA
S22_16srRNA	487	1	442	>AP022568.1:4209065-4209507 Mycobacterium simiae JCM 12377 DNA, complete genome GGTAATCTGCCCTGCACTTCGGGATAAGCCTGGGAAACTGGGTCTAATACCGGATAGGACCACTTGGCGCATGCCTTGTG GTGGAAAGCTTTTGCGGTGTGGGATGGGCCCGCGGCCTATCAGCTTGTTGGTGGGGTGACGGCCTACCAAGGCGACGACG GGTAGCCGGCCTGAGAGGGTGTCCGGCCACACTGGGACTGAGATACGGCCCAGACTCCTACGGGAGGCAGCAGTGGGGAA TATTGCACAATGGGCGCAAGCCTGATGCAGCGACGCCGCGTGGGGGATGACGGCCTTCGGGTTGTAAACCTCTTTC…	AP022568.1	Mycobacterium simiae JCM 12377 DNA, complete genome	https://www.ncbi.nlm.nih.gov/nucleotide/AP022568.1?report=genbank&log$=nuclalign&blast_rank=61&RID=YM6449JJ016	5788994	4209065	4209507	795	430	0	404	443	0.91
S23_16srRNA		14	440	>KU861845.1:724-1150 Mycobacterium lentiflavum strain Y34 16S ribosomal RNA gene, partial sequence ATTAGATACCCTGGTAGTCCACGCCGTAAACGGTGGGTACTAGGTGTGGGTTTCCTTCCTTGGAATCCGTGCCGTAGCTA ACGCATTAAGTACCCCGCCTGGGGAGTACGGCCGCAAGGCTAAAACTCAAAGGAATTGACGGGGGCCCGCACAAGCGGCG GAGCATGTGGATTAATTCGATGCAACGCGAAGAACCTTACCTGGGTTTGACATGCACAGGACGCCGGCAGAGATGTCGGT TCCCTTGTGGCCTGTGTGCAGGTGGTGCATGGCTGTCGTCAGCTCGTGTCGTGAGAT…	KU861845.1	Mycobacterium lentiflavum strain Y34 16S ribosomal RNA gene, partial sequence	https://www.ncbi.nlm.nih.gov/nucleotide/KU861845.1?report=genbank&log$=nuclalign&blast_rank=3&RID=YWCUFWUY016	1441	724	1150	721	799	0	393	427	0.92
S24_16srRNA	444	16	432	>LC082320.1:934-1349 Mycobacterium lentiflavum gene for 16S ribosomal RNA, partial sequence, strain: JNBP_03532 CTGGGTTTGACATGCACAGGACGCCGGCAGAGATGTCGGTTCCCTTGTGGCCTGTGTGCAGGTGGTGCATGGCTGTCGTC AGCTCGTGTCGTGAGATGTTGGGTTAAGTCCCGCAACGAGCGCAACCCTTGTCTCATGTTGCCAGCGGGTAATGCCGGGG ACTCGTGAGAGACTGCCGGGGTCAACTCGGAGGAAGGTGGGGATGACGTCAAGTCATCATGCCCCTTATGTCCAGGGCTT CACACATGCTACAATGGCCGGTACAAAGGGCTGCGATGCCGTAA…	LC082320.1	Mycobacterium lentiflavum gene for 16S ribosomal RNA, partial sequence, strain: JNBP_03532	https://www.ncbi.nlm.nih.gov/nucleotide/LC082320.1?report=genbank&log$=nuclalign&blast_rank=1&RID=YWD4BD5F013	1452	934	1349	718	795	0	410	417	0.98
S25_16srRNA	379	7	370	>MT424953.1:323-686 Mycolicibacterium fortuitum strain 1BS9/SRLAAH/2019 16S ribosomal RNA gene, partial sequence CGGTACCTATAGAAGAAGGACCGGCCAACTACGTGCCAGCAGCCGCGGTAATACGTAGGGTCCGAGCGTTGTCCGGAATT ACTGGGCGTAAAGAGCTCGTAGGTGGTTTGTCGCGTTGTTCGTGAAAACTCACAGCTTAACTGTGGGCGTGCGGGCGATA CGGGCAGACTAGAGTACTGCAGGGGAGACTGGAATTCCTGGTGTAGCGGTGGAATGCGCAGATATCAGGAGGAACACCGG TGGCGAAGGCGGGTCTCTGGGCAGTAACTGACGCTGAGGAGCG…	MT424953.1	Mycolicibacterium fortuitum strain 1BS9/SRLAAH/2019 16S ribosomal RNA gene, partial sequence	https://www.ncbi.nlm.nih.gov/nucleotide/MT424953.1?report=genbank&log$=nuclalign&blast_rank=1&RID=YWCZJKNT016	886	323	686	630	698	3e-176	358	364	0.97
S26_16srRNA	578	271	455	>LC025352.1 : 280-465 Corynebacterineae bacterium StTD603 gene for 16S rRNA, partial sequence CTGATGCAGCGACCCCCCGTGAGGGATGACGGCCTTCGGGTTGTAAACCTCTTTCACCAGGGACGAAGCGCATGTGACGGTACCTGGAGAATAAGCACCGGCCAACTACGTGCCAACAGCCGCGGTAATACGTAGGGTGCGAGCGTTGTCCGGAATTACTGGGCGTAAAGAGCTCGTAGGTGGTTT	LC025352.1	Corynebacterineae bacterium StTD603 gene for 16S rRNA, partial sequence	https://www.ncbi.nlm.nih.gov/nucleotide/864425377?report=genbank&log$=nuclalign&blast_rank=1&RID=0	578	280	465	270	146	2e-68	178	186	0.93
S27_16srRNA	MIX	-	-		-	-	-	-	-	-	-	-	-	-	-	-
S28_16srRNA	MIX	-	-		-	-	-	-	-	-	-	-	-	-	-	-
S29_16srRNA	ND	-	-		-	-	-	-	-	-	-	-	-	-	-	-
S30_16srRNA	444	50	323	>LC082320.1:170-443 Mycobacterium lentiflavum gene for 16S ribosomal RNA, partial sequence, strain: JNBP_03532 TGGTGGAAAGCTTTTGCGGTGTGGGATGGGCCCGCGGCCTATCAGCTTGTTGGTGGGGTGACGGCCTACCAAGGCGACGA CGGGTAGCCGGCCTGAGAGGGTGTCCGGCCACACTGGGACTGAGATACGGCCCAGACTCCTACGGGAGGCAGCAGTGGGG AATATTGCACAATGGGCGCAAGCCTGATGCAGCGACGCCGCGTGGGGGATGACGGCCTTCGGGTTGTAAACCTCTTTCAG CAGGGACGAAGCGCAAGTGACGGTACCTGCAGAA	LC082320.1	Mycobacterium lentiflavum gene for 16S ribosomal RNA, partial sequence, strain: JNBP_03532	https://www.ncbi.nlm.nih.gov/nucleotide/LC082320.1?report=genbank&log$=nuclalign&blast_rank=73&RID=YWDGH6N9013	1452	170	443	468	518	2e-127	268	274	0.98
S31_16srRNA	364	30	345	>KY052711.1:179-494 Mycobacterium lentiflavum strain PD877 16S ribosomal RNA gene, partial sequence TTTGCGGTGTGGGATGGGCCCGCGGCCTATCAGCTTGTTGGTGGGGTGACGGCCTACCAAGGCGACGACGGGTAGCCGGC CTGAGAGGGTGTCCGGCCACACTGGGACTGAGATACGGCCCAGACTCCTACGGGAGGCAGCAGTGGGGAATATTGCACAA TGGGCGCAAGCCTGATGCAGCGACGCCGCGTGGGGGATGACGGCCTTCGGGTTGTAAACCTCTTTCAGCAGGGACGAAGC GCAAGTGACGGTACCTGCAGAAGAAGCACCGGCCAACTACGTGCCAGCAGCCGCGG…	KY052711.1	Mycobacterium lentiflavum strain PD877 16S ribosomal RNA gene, partial sequence	https://www.ncbi.nlm.nih.gov/nucleotide/KY052711.1?report=genbank&log$=nuclalign&blast_rank=1&RID=YWDSY0RX01R	530	179	494	557	617	5e-154	313	316	0.99
S32_16srRNA	389	28	374	>CP070973.1:5309016-5309362 Mycobacterium gordonae strain X7091 chromosome, complete genome CTTCGCGTTGCATCGAATTAATCCACATGCTCCGCCGCTTGTGCGGGCCCCCGTCAATTTCTTTGAGTTTTAGCCTTGCG GCCGTACTCCCCAGGCGGGGTACTTAATGCGTTAGCTACGGCACGGATCCCAAGGAAGGAAACCCACACCTAGTACCCAC CGTTTACGGCGTGGACTACCAGGGTATCTAATCCTGTTCGCTCCCCACGCTTTCGCTCCTCAGCGTCAGTTACTGCCCAG AGACCCGCCTTCGCCACCGGTGTTCCTCCTGATATCTGCGCATTCCACCGCTACACCAGGAATT…	CP070973.1	Mycobacterium gordonae strain X7091 chromosome, complete genome	https://www.ncbi.nlm.nih.gov/nucleotide/CP070973.1?report=genbank&log$=nuclalign&blast_rank=80&RID=YWDUZAYE013	7103222	5309016	5309362	595	659	2e-165	326	347	0.94
S01_ropB	ND	-	-		-	-	-	-	-	-	-	-	-	-	-	-
S02_ropB	ND	-	-		-	-	-	-	-	-	-	-	-	-	-	-
S03_ropB	ND	-	-		-	-	-	-	-	-	-	-	-	-	-	-
S04_ropB	ND	-	-		-	-	-	-	-	-	-	-	-	-	-	-
S05_ropB	ND	-	-		-	-	-	-	-	-	-	-	-	-	-	-
S06_ropB	ND	-	-		-	-	-	-	-	-	-	-	-	-	-	-
S07_ropB	ND	-	-		-	-	-	-	-	-	-	-	-	-	-	-
S08_ropB	ND	-	-		-	-	-	-	-	-	-	-	-	-	-	-
S09_ropB	366	40	258	>CP000656.1:851291-851506 Mycobacterium gilvum PYR-GCK, complete genome CCAAAAGGTAACCGAACCATCGCGTCGCCCGTGACGCAATACCGCATCGCGGCCGGCGGGTCGTTACCCGGCGAACCGAA GTTGCCCTGGCCGTCGACGAGCGGGTAGCGCAGCGACCACGGCTGGGCCATGCGCACCAGGGTGTCGTAGATCGACGAGT CGCCGTGCGGGTGGTAGTTGCCCATCGTCTCGGCAACGGAGCGTGCGGATTTCGCG	CP000656.1	Mycobacterium gilvum PYR-GCK, complete genome	https://www.ncbi.nlm.nih.gov/nucleotide/CP000656.1?report=genbank&log$=nuclalign&blast_rank=2&RID=YWE6X7U3013	5619607	851291	851506	299	331	2e-76	198	219	0.9
S10_ropB	372	12	362	>MN209956.1:735-1085 Sphingobium sp. strain KIB2 16S ribosomal RNA gene, partial sequence GCCGGGGCACATGGTGTTTCGGTGGCGCAGCTAACGCATTAAGTTATCCGCCTGGGGAGTACGGTCGCAAGATTAAAACT CAAAGGAATTGACGGGGGCCTGCACAAGCGGTGGAGCATGTGGTTTAATTCGAAGCAACGCGCAGAACCTTACCAACGTT TGACATCCCTATCGCGATTTCCAGAGATGGATTTCTTCAGTTCGGCTGGATAGGTGACAGGTGCTGCATGGCTGTCGTCA GCTCGTGTCGTGAGATGTTGGGTTAAGTCCCGCAACGAGCGCAACCCTCGCCTTTAGTTGCCAGCA…	MN209956.1	Sphingobium sp. strain KIB2 16S ribosomal RNA gene, partial sequence	https://www.ncbi.nlm.nih.gov/nucleotide/MN209956.1?report=genbank&log$=nuclalign&blast_rank=1&RID=YWE9A42S016	1380	735	1085	580	642	5e-161	339	351	0.97
S11_ropB	150	1	150	>LC546604.1:360-510 Mycobacterium sp. SO-146 gene for 16S ribosomal RNA, partial sequence GACGGCCTTCGGGTTGTAAACCTCTTTCAACAGGGACGAAGCGCAAGTGACGGTACCTGTAGAAGAAGCACCGGCCAACT ACGTGCCAGCAGCCGCGGTAATACGTAGGGTGCGAGCGTTGTCCGGAATTACTGGGCGTAAAGAGCTCGTA	LC546604.1	Mycobacterium sp. SO-146 gene for 16S ribosomal RNA, partial sequence	https://www.ncbi.nlm.nih.gov/nucleotide/LC546604.1?report=genbank&log$=nuclalign&blast_rank=6&RID=YWEKDVXU01R	808	360	510	242	268	5e-60	138	151	0.91
S12_ropB	237	11	229	>OM243909.1:110-327 Rathayibacter festucae strain B57 16S ribosomal RNA gene, partial sequence AATACCGGATACGACCTGCCCCGGCATCGGGTGCGGGTGGAAAGTTTTTCGGTCAAGGATGGACTCGCGGCCTATCAGGT AGTTGGTGAGGTAATGGCTCACCAAGCCGACGACGGGTAGCCGGCCTGAGAGGGTGACCGGCCACACTGGGACTGAGACA CGGACCAGACTCCTACGGGAGGCAGCAGTGGGGAATATTGCACAATGGGCGAAAGCCT	OM243909.1	Rathayibacter festucae strain B57 16S ribosomal RNA gene, partial sequence	https://www.ncbi.nlm.nih.gov/nucleotide/OM243909.1?report=genbank&log$=nuclalign&blast_rank=1&RID=YWEPKPG2013	449	110	327	365	404	1e-96	213	219	0.97
S13_ropB	low signal	-	-		-	-	-	-	-	-	-	-	-	-	-	-
S14_ropB	877	1	444	>FJ828876.3:95-539 Gordonia terrae strain M-BI-1 16S ribosomal RNA gene, partial sequence GTGATCTGCCCTGCACTCTGGGATAAGCCTGGGAAACTGGGTCTAATACCGGATATGACCGACTGTCGCATGGTGGTTGG TGGAAAGCTTTTGCGGTGTGGGATGGGCCCGCGGCCTATCAGCTTGTTGGTGGGGTAATGGCCTACCAAGGCGACGACGG GTAGCCGACCTGAGAGGGTGATCGGCCACACTGGGACTGAGACACGGCCCAGACTCCTACGGGAGGCAGCAGTGGGGAAT ATTGCACAATGGGCGCAAGCCTGATGCAGCGACGCCGCGTGAGGGATGACGGCCTTCGGGTTGTAA…	FJ828876.3	Gordonia terrae strain M-BI-1 16S ribosomal RNA gene, partial sequence	https://www.ncbi.nlm.nih.gov/nucleotide/MN179970.1?report=genbank&log$=nuclalign&blast_rank=1&RID=YKZFGYCG016	1446	95	539	755	836	0	435	445	0.98
S15_ropB	484	1	442	>MN808528.1:63-505 Mycobacterium simiae strain 7208 16S ribosomal RNA gene, partial sequence GGTAATCTGCCCTGCACTTCGGGATAAGCCTGGGAAACTGGGTCTAATACCGGATAGGACCACTTGGCGCATGCCTTGTG GTGGAAAGCTTTTGCGGTGTGGGATGGGCCCGCGGCCTATCAGCTTGTTGGTGGGGTGACGGCCTACCAAGGCGACGACG GGTAGCCGGCCTGAGAGGGTGTCCGGCCACACTGGGACTGAGATACGGCCCAGACTCCTACGGGAGGCAGCAGTGGGGAA TATTGCACAATGGGCGCAAGCCTGATGCAGCGACGCCGCGTGGGGGATGACGGCCTTCGGGTT…	MN808528.1	Mycobacterium simiae strain 7208 16S ribosomal RNA gene, partial sequence	https://www.ncbi.nlm.nih.gov/nucleotide/MN808528.1?report=genbank&log$=nuclalign&blast_rank=62&RID=YM6449JJ016	948	63	505	795	430	0	439	443	0.99
S16_ropB		22	606	>KU861812.1:477-1061 Mycobacterium goodii strain Y1 16S ribosomal RNA gene, partial sequence GGGTCCGAGCGTTGTCCGGAATTACTGGGCGTAAAGAGCTCGTAGGTGGTTTGTCGCGTTGTTCGTGAAAACTCACAGCT TAACTGTGGGCGTGCGGGCGATACGGGCAGACTAGAGTACTGCAGGGGAGACTGGAATTCCTGGTGTAGCGGTGGAATGC GCAGATATCAGGAGGAACACCGGTGGCGAAGGCGGGTCTCTGGGCAGTAACTGACGCTGAGGAGCGAAAGCGTGGGGAGC GAACAGGATTAGATACCCTGGTAGTCCACGCCGTAAACGGTGGGTACTAGGTGTGGGTTTCCT…	KU861812.1	Mycobacterium goodii strain Y1 16S ribosomal RNA gene, partial sequence	https://www.ncbi.nlm.nih.gov/nucleotide/KU861812.1?report=genbank&log$=nuclalign&blast_rank=13&RID=YWHTNZ5A01R	1444	477	1061	884	980	0	547	585	0.93
S17_ropB	296	1	296	>CP018762.1:2980990-2981285 Microbacterium aurum strain KACC 15219, complete genome TTGATCAGGGTCTGGGGCGTGATCGCCTCGATGTCCTGCGTCGTCATGCGCTCGCGGACGACGCGCTCCATGCGCGACAG ACCCGTGCGGACCTGGTTCTGGATGAGCTCGCCGACGGCGCGGATGCGACGGTTGCCGAAGTTGTCGATGTCGTCGACGT CGAGGCGGATCTCCGCCGCCTCGCCGTTACGAACACCGGGGATCGACGCGTCACCGCGGTGCAGCGCGACGAGGTACTTG ATGGTCGCGACGATGTCGTCGACGGTGAGCACCGAGTCGCTCAGCGGCTTGTCGAG	CP018762.1	Microbacterium aurum strain KACC 15219, complete genome	https://www.ncbi.nlm.nih.gov/nucleotide/CP018762.1?report=genbank&log$=nuclalign&blast_rank=1&RID=YM3013KW016	3424892	2980990	2981285	503	557	8e-138	289	296	0.98
S18_ropB	276	132	274	>CP035765.1:2551938-2552081 Sphingomonas paucimobilis strain AIMST S2 chromosome, complete genome CTTGGCGGTCTGCATCACCTCGACATTGTTCTGATAGGTGCGCGCGGTCTCCATCATGTCGACCAGCTCGCGGGTTTCGT CGACCGCCGCCTCGAAGACGTTGCCGTCCTTGTCGGCCAGCGGGTTATTGGGGTCGTGGCGCTT	CP035765.1	Sphingomonas paucimobilis strain AIMST S2 chromosome, complete genome	https://www.ncbi.nlm.nih.gov/nucleotide/CP035765.1?report=genbank&log$=nuclalign&blast_rank=1&RID=YM39VE52013	4005505	2551938	2552081	170	188	6e-38	127	145	0.88
S19_ropB	low signal	-	-		-	-	-	-	-	-	-	-	-	-	-	-
S20_ropB		1	284	>CP031425.1:874684-874967 Microbacterium foliorum strain NRRL B-24224 chromosome, complete genome CTCGACCAGCCGCTGAACTCGTCGGTGCTGACCGTCGAAGACATCGTCGCCACGATCAAGTACCTCGTGCGTCTGCACGC GGGCACCGAAGAGACCTTCCCCGGCATCCGCTCGGGCAAGAAGGCCGACATCCGGATCGCGACCGACGACATCGACAACT TCGGCAACCGCCGCATCCGCGCGGTCGGCGAGCTGATCCAGAACCAGGTCCGCACCGGTCTGTCCCGCATGGAGCGCGTC GTCCGCGAGCGCATGACCACGCAGGACATCGAGGCGATCACGCC	CP031425.1	Microbacterium foliorum strain NRRL B-24224 chromosome, complete genome	https://www.ncbi.nlm.nih.gov/nucleotide/CP031425.1?report=genbank&log$=nuclalign&blast_rank=22&RID=YM3H7SW2013	3568138	874684	874967	337	373	7e-88	245	284	0.86
S21_ropB	696	1	310	>MK875960.1:211-520 Mycobacterium sp. strain AZCC_0304 16S ribosomal RNA gene, partial sequence CCAAGGCGACGACGGGTAGCCGGCCTGAGAGGGTGTCCGGCCACACTGGGACTGAGATACGGCCCAGACTCCTACGGGAG GCAGCAGTGGGGAATATTGCACAATGGGCGCAAGCCTGATGCCGCGACGCCGCGTGGGGGATGACGGCCTTCGGGTTGTA AACCTCTTTCAGCAGGGACGAAGCGCAAGTGACGGTACCTGCAGAAGAAGCACCGGCCAACTACGTGCCAGCAGCCGCGG TAATACGTAGGGTGCGAGCGTTGTCCGGAATTACTGGGCGTAAAGAGCTCGTAGGTGGTT…	MK875960.1	Mycobacterium sp. strain AZCC_0304 16S ribosomal RNA gene, partial sequence	https://www.ncbi.nlm.nih.gov/nucleotide/MK875960.1?report=genbank&log$=nuclalign&blast_rank=1&RID=YWFAEPV9013	1377	211	520	488	540	5e-133	282	310	0.91
S22_ropB	514	56	485	>MT482622.1:535-964 Micrococcus luteus strain BPY 16S ribosomal RNA gene, partial sequence CCGGATCTGCGGTGGGTACGGGCAGACTAGAGTGCAGTAGGGGAGACTGGAATTCCTGGTGTAGCGGTGGAATGCGCAGA TATCAGGAGGAACACCGATGGCGAAGGCAGGTCTCTGGGCTGTAACTGACGCTGAGGAGCGAAAGCATGGGGAGCGAACA GGATTAGATACCCTGGTAGTCCATGCCGTAAACGTTGGGCACTAGGTGTGGGGACCATTCCACGGTTTCCGCGCCGCAGC TAACGCATTAAGTGCCCCGCCTGGGGAGTACGGCCGCAAGGCTAAAACTCAAAGGAATTGACGGG…	MT482622.1	Micrococcus luteus strain BPY 16S ribosomal RNA gene, partial sequence	https://www.ncbi.nlm.nih.gov/nucleotide/MT482622.1?report=genbank&log$=nuclalign&blast_rank=1&RID=YWG0KTSV016	1325	535	964	722	800	0	418	430	0.97
S23_ropB	493	22	464	>OK539008.1:223-662 Mycobacterium sp. strain 61_MI12_01562 16S ribosomal RNA gene, partial sequence GCCCAGACTCCTACGGGAGGCAGCAGTGGGGAATATTGCACAATGGGCGCAAGCCTGATGCAGCGACGCCGCGTGGGGGA TGACGGCCTTCGGGTTGTAAACCTCTTTCACCATCGACGAAGGTCTGGGGTTCCTCAGGCTGACGGTAGGTGGAGAAGAA GCACCGGCCAACTACGTGCCAGCAGCCGCGGTAATACGTAGGGTGCGAGCGTTGTCCGGAATTACTGGGCGTAAAGAGCT CGTAGGTGGTTTGTCGCGTTGTTCGTGAAATCTCACGGCTTAACTGTGAGCGTGCG…	OK539008.1	Mycobacterium sp. strain 61_MI12_01562 16S ribosomal RNA gene, partial sequence	https://www.ncbi.nlm.nih.gov/nucleotide/OK539008.1?report=genbank&log$=nuclalign&blast_rank=1&RID=YWHGDPK201R	834	223	662	699	774	0	408	443	0.92
S24_ropB	674	347	601	>MT780289.1:89-343 Mycobacterium colombiense strain S1-33 16S ribosomal RNA gene, partial sequence GCGAATCCTTTTAAAGCCGGTCTCAGTTCGGATTGGGGTCTGCAACTCGACCCCATGAAGTCGGAGTCGCTAGTAATCGC AGATCAGCAACGCTGCGGTGAATACGTTCCCGGGCCTTGTACACACCGCCCGTCACGTCATGAAAGTCGGTAACACCCGA AGCCAGTGGCCTAACCTTTTGGAGGGAGCTGTCGAAGGTGGGATCGGCGATTGGGACGAAGTCGTAACAAGGTAGCCGTA CCGGAAAGTGCGGGT	MT780289.1	Mycobacterium colombiense strain S1-33 16S ribosomal RNA gene, partial sequence	https://www.ncbi.nlm.nih.gov/nucleotide/MT780289.1?report=genbank&log$=nuclalign&blast_rank=1&RID=YWFYH9RF013	348	89	343	452	500	3e-122	240	255	0.94
S25_ropB	442	4	442	>KU172715.1:34-472 Mycobacterium sp. DWMJ-1085A1 16S ribosomal RNA gene, partial sequence ATCTGCCCTGCACTTCGGGATAAGCCTGGGAAACTGGGTCTAATACCGGATAGGACCTTTTGGCGCATGCCTTTTGGTGG AAAGCTTTTGCGGTGTGGGATGGGCCCGCGGCCTATCAGCTTGTTGGTGGGGTGACGGCCTACCAAGGCGACGACGGGTA GCCGGCCTGAGAGGGTGTCCGGCCACACTGGGACTGAGATACGGCCCAGACTCCTACGGGAGGCAGCAGTGGGGAATATT GCACAATGGGCGCAAGCCTGATGCAGCGACGCCGCGTGGGGGATGACGGCCTTCGGGTTGTAAACC…	KU172715.1	Mycobacterium sp. DWMJ-1085A1 16S ribosomal RNA gene, partial sequence	https://www.ncbi.nlm.nih.gov/nucleotide/KU172715.1?report=genbank&log$=nuclalign&blast_rank=9&RID=YWGVUKH9016	1326	34	472	666	738	0	421	439	0.96
S26_ropB	low signal	-	-		-	-	-	-	-	-	-	-	-	-	-	-
S27_ropB	low signal	-	-		-	-	-	-	-	-	-	-	-	-	-	-
S28_ropB	low signal	-	-		-	-	-	-	-	-	-	-	-	-	-	-
S29_ropB	ND	-	-		-	-	-	-	-	-	-	-	-	-	-	-
S30_ropB	339	71	299	>MF479227.1:59-287 Mycobacterium gordonae strain 30 16S-23S ribosomal RNA intergenic spacer region, partial sequence GAAGCACTCCAATTGGTGGGGTGCAAGCCGTGAGGGGTCATCGTCTGTAGTGGACGAAGACCGGGTGCACGACAACAAGC AAAGCCAGACACACTATTGGGTCCTGAGGCAACACCCTCGGGTGCTGTCCCCCCATCTTGGTGGTGGGGTGTGGTGTTTG AGAACTGGATAGTGGTTGCGAGCATCAAAATGTATGCGTTGTCGTTCGCGGCAACGTGTTCTTTTTGTG	MF479227.1	Mycobacterium gordonae strain 30 16S-23S ribosomal RNA intergenic spacer region, partial sequence	https://www.ncbi.nlm.nih.gov/nucleotide/MF479227.1?report=genbank&log$=nuclalign&blast_rank=2&RID=YWJ85SUE01R	288	59	287	378	418	3e-100	217	229	0.95
S31_ropB	299	1	289	>CP005083.1:838935-839224 Sphingobium sp. TKS chromosome 1, complete sequence CCGGTCGCCGCAACATCGTGCTCATCGGCGGCACAGGGACCGGCAAGACCCATCTGGCCACTGCGATCACCGCCAGCGTC GTGCGTGCCGGGGCCCGCGGGCGCTACTTCAACACGGTCGATCTCGTCACCAGGCTCGAGGAAGAAGCCCGCATCGGCAA GGCCGGCGCCATCGCCGCGCAGCTCAGCCGGCTTGATCTCGTGGTGCTCGATGAACTGGGCTATCTGCCGTTCGCCCGAT CCGGCGGGCAGCTCTTGTTCCACCTGATCAGCAAGCTCTACGAGCAGACC	CP005083.1	Sphingobium sp. TKS chromosome 1, complete sequence	https://www.ncbi.nlm.nih.gov/nucleotide/CP005083.1?report=genbank&log$=nuclalign&blast_rank=1&RID=YM1TA68V01R	4249857	838935	839224	529	286	8e-146	289	290	0.99
S32_ropB	893	455	893	>KY452363.1:9-447 Mycobacterium sp. strain P12 16S ribosomal RNA gene, partial sequence TACTCGAGTGGCGAACGGGTGAGTAACACGTGGGTGATCTGCCCTGCACTTTGGGATAAGCCTGGGAAACTGGGTCTAAT ACCGAATAGGACCGCGCGCTTCATGGTGTGTGGTGGAAAGCTTTTGCGGTGTGGGATGGGCCCGCGGCCTATCAGCTTGT TGGTGGGGTAATGGCCTACCAAGGCGACGACGGGTAGCCGGCCTGAGAGGGTGACCGGCCACACTGGGACTGAGATACGG CCCAGACTCCTACGGGAGGCAGCAGTGGGGAATATTGCACAATGGGCGCAAGCCTGATGCAGCGACGC…	KY452363.1	Mycobacterium sp. strain P12 16S ribosomal RNA gene, partial sequence	https://www.ncbi.nlm.nih.gov/nucleotide/KY452363.1?report=genbank&log$=nuclalign&blast_rank=1&RID=YK52XVRY016	628	9	447	806	436	0	425	439	0.97
